# Supplementary material for: Cerebellar Golgi cell models predict dendritic processing and mechanisms of synaptic plasticity
Source: PLoS Comput Biol. 2020 Dec 30;16(12):e1007937. doi: 10.1371/journal.pcbi.1007937 (PMC7837495; doi:10.1371/journal.pcbi.1007937)
Supplement: S1 Table — The table shows parameters of compartments used in the 8 Golgi cell models taken from NeuroMorpho [19]. (XLSX) [file pcbi.1007937.s001.xlsx]

## Sheet: Foglio1
	Morphology	Compartments
		Total length	Denditric Lenght	apical dendrites	basal dendrites	Somatic Area
		(µm)	(µm)	number	number	(µm2)
	1	4985	3178	89	62	666
	2	4989	3048	128	40	657.23
	3	3318	2309	53	45	616.1
	4	3651	1722	29	29	436
	5	3872	2865	37	22	408
	6	2784	2106	49	20	602
	7	2998	2029	64	29	577
	8	4091	2006	29	30	631.02
	mean	3836	2407.88	59.75	34.625	574.169
	sd	830.441	546.181	34.02	13.8558	98.4216
