# Supplementary material for: Cerebellar Golgi cell models predict dendritic processing and mechanisms of synaptic plasticity
Source: PLoS Comput Biol. 2020 Dec 30;16(12):e1007937. doi: 10.1371/journal.pcbi.1007937 (PMC7837495; doi:10.1371/journal.pcbi.1007937)
Supplement: S1 Data — The table contains the source data used to plot the graphs for the main text figures. (XLSX) [file pcbi.1007937.s002.xlsx]

## Sheet: Sheet1
Figure 2B
		morfo1	morfo2	morfo3	morfo4	morfo5	morfo6	morfo7	morfo8
	GoC_Nav16_param_dend_apical	0.00499506	0.00490517	0.00649246	0.00578002	0.0027286	0.00559324	0.00568182	0.00522884
	GoC_Kca1_1_param_dend_apical	0.0101638	0.0102849	0.0102486	0.00995818	0.0131374	0.0111295	0.0128896	0.00984942
	GoC_Kca2_2_param_dend_apical	0.00247172	0.00247967	0.00196389	0.00247686	0.00335974	0.00267867	0.00349912	0.00247679
	GoC_Cav2_3_param_dend_apical	0.0012886	0.00128577	0.0016237	0.00161204	0.00157516	0.0014594	0.00123914	0.00139764
	GoC_Cav3_1_param_dend_apical	3.69077e-05	4.037e-05	4.1826e-05	4.71469e-05	4.66239e-05	6.23626e-05	6.36632e-05	3.72327e-05
	GoC_Nav16_param_dend_basal	0.00809389	0.00813112	0.00767203	0.00801962	0.0134836	0.00879552	0.00607808	0.00774563
	GoC_Kca1_1_param_dend_basal	0.0122605	0.0106699	0.0108008	0.0112477	0.011528	0.0103598	0.010131	0.0115173
	GoC_Kca2_2_param_dend_basal	0.0165069	0.016742	0.0165503	0.0167853	0.0186422	0.0183924	0.0168442	0.0168647
	GoC_Cav2_2_param_dend_basal	0.00139886	0.00133896	0.00136002	0.00139997	0.0017762	0.00136709	0.0018897	0.00138156
	GoC_Nav16_param_soma	0.149277	0.148183	0.148236	0.149719	0.217157	0.213622	0.185554	0.147194
	GoC_Kv1_1_param_soma	0.00549508	0.00511884	0.00466764	0.00469485	0.00534457	0.00470362	0.00680706	0.00521915
	GoC_Kv3_4_param_soma	0.14911	0.149236	0.145595	0.146917	0.192964	0.123899	0.158622	0.146197
	GoC_Kv4_3_param_soma	0.0040642	0.00420459	0.00448935	0.00447906	0.00799575	0.00402803	0.00540196	0.00406295
	GoC_Kca1_1_param_soma	0.0176435	0.0189914	0.0147813	0.0187762	0.01806	0.0181735	0.0175442	0.0185683
	GoC_Kca3_1_param_soma	0.101773	0.096527	0.0895287	0.0961077	0.10707	0.145091	0.0685032	0.117449
	GoC_Cav2_2_param_soma	0.00876894	0.00861401	0.00876201	0.00895173	0.0164589	0.00870731	0.00997273	0.00886061
	GoC_Cav3_1_param_soma	3.40773e-05	3.16026e-05	3.1629e-05	3.17042e-05	7.55216e-05	8.02551e-05	3.25631e-05	3.47888e-05
	GoC_HCN1_param_ais	0.000337146	0.000320833	0.000201151	0.000113835	0.000361727	0.000365815	0.000242761	0.00031663
	GoC_HCN2_param_ais	0.000306431	0.000318825	0.000248948	0.000102809	0.000367249	0.000370659	0.000225442	0.000330332
	GoC_Nav16_param_ais	0.172337	0.171732	0.22839	0.176539	0.296957	0.280014	0.225926	0.215915
	GoC_GRC_KM_param_ais	0.000243812	0.000254784	0.00027037	0.000290065	0.000250171	0.000297982	0.000241698	0.000285054
	GoC_Kca1_1_param_ais	0.100082	0.102601	0.108176	0.103417	0.114545	0.101761	0.0993408	0.110315
	GoC_Cav2_2_param_ais	0.00595046	0.00457003	0.00461566	0.00463169	0.00551174	0.00450545	0.00484342	0.0053711
	GoC_Nav16_param_axon	0.0115	0.0185469	0.0239915	0.0248206	0.0191806	0.0180365	0.0171808	0.00795744
	GoC_Kv3_4_param_axon	0.0091	0.0086347	0.00756584	0.00880919	0.00849854	0.00890269	0.0080123	0.0021804
Figure 2C
	Input resistance	Mohm
	Morphology 1	199.68
	Morphology 2	242.5
	Morphology 3	458.359
	Morphology 4	556.15
	Morphology 5	207.52
	Morphology 6	419.55
	Morphology 7	303.31
	Morphology 8	327.61
	Spontaneuos frequency	Hz
	Morphology 1	7
	Morphology 2	7
	Morphology 3	3.4
	Morphology 4	4.7
	Morphology 5	6.5
	Morphology 6	3.6
	Morphology 7	7
	Morphology 8	3.8
Figure 2D
		0	0.2	0.4	0.6
	Experimental min	3	45	70	110
	Morphology 1	7	50	76	99
	Morphology 2	7	53	78	100
	Morphology 3	3.4	56	85	111
	Morphology 4	4.7	59	88	119
	Morphology 5	6.5	39	67	93
	Morphology 6	3.6	32	55	76
	Morphology 7	7	48	76	101
	Morphology 8	3.8	56	90	118
	Experimental max	7	55	120	160
Figure 3A		sag Vm-0.3nA
	Morphology 1	9.017
	Morphology 2	9.68
	Morphology 3	9.25
	Morphology 4	7.3
	Morphology 5	10.15
	Morphology 6	8.28
	Morphology 7	9.59
	Morphology 8	8.58
Figure 3B
	Morphology 1	40.44
	Morphology 2	62.11
	Morphology 3	61.63
	Morphology 4	36.17
	Morphology 5	17.07
	Morphology 6	10
	Morphology 7	264.9
	Morphology 8	73.26
Figure 3C
	Morphology 1	99
	Morphology 2	101
	Morphology 3	343
	Morphology 4	199
	Morphology 5	110
	Morphology 6	204
	Morphology 7	101
	Morphology 8	222
Figure 4D	Morphology 1	Stimulus frequency		Morphology 2	Stimulus frequency		Morphology 3	Stimulus frequency		Morphology 4	Stimulus frequency			Morphology 5	Stimulus frequency		Morphology 6	Stimulus frequency		Morphology 7	Stimulus frequency		Morphology 8	Stimulus frequency
	0.3	115.9		0.3	117.2		0.3	145		0.3	145			0.3	113.6		0.3	128.2		0.3	277		0.3	147
	1.5	117.6		1.5	117.85		1.5	143.4		1.5	146			1.5	116		1.5	115		1.5	283		1.5	149.4
	3	120.4		3	115.5		3	138		3	139			3	116.5		3	104		3	287		3	144
	6	110		6	104.5		6	122		6	126			6	101		6	93		6	275		6	130
	10	97.8		10	92		10	104		10	112			10	88.4		10	71		10	266		10	118
	15	79.7
Figure 7
		mf	aa	pf				mf		aa		pf
	Morphology 1	2	3	12			Morphology 1	2		3		12
	Morphology 2	2	3	9			Morphology 2	2		3		9
	Morphology 3	2	3	9			Morphology 3	2		3		9
	Morphology 4	2	2	10			Morphology 4	2		2		10
	Morphology 5	3	4	12			Morphology 5	3		4		12
	Morphology 6	3	4	12			Morphology 6	3		4		12
	Morphology 7	2	3	8			Morphology 7	2		3		8
	Morphology 8	2	3	13			Morphology 8	2		3		13
		mf		aa		pf		mf_inib
	results	burst	Pause	burst	Pause	burst	Pause	burst	Pause
	Morphology 1	2	138.5	1	136.35	2	185.132	1	127.15
	Morphology 2	2	221.93	1	201.53	2	250.17	1	180.21
	Morphology 3	2	489.57	2	819.67	2	884.827	2	601.35	mm
	Morphology 4	2	253.7	2	273.34	2	332.46	1	190.3
	Morphology 5	1	188.9	1	183.6	1	224.28	1	183.85
	Morphology 6	1	357.87	1	430	1	433.84	1	739.85	mm
	Morphology 7	2	151.9	1	180	2	223.05	1	148.43
	Morphology 8	2	300	1	310	2	370	1	220
	MF	Burst spikes
		syn	0	5	10	15	20
		-10	2	1	0.5	0	0
	phase	0	2	1	0.5	0	0
		10	2	1	0.5	0	0
		Pauses
		syn	0	5	10	15	20
		-10	140	140	190	200	205
	phase	0	135	130	180	200	200
		10	140	130	170	190	190
